# Supplementary material for: Effects of a Saccharomyces cerevisiae fermentation product on liver abscesses, fecal microbiome, and resistome in feedlot cattle raised without antibiotics
Source: Sci Rep. 2019 Feb 22;9:2559. doi: 10.1038/s41598-019-39181-7 (PMC6385275; doi:10.1038/s41598-019-39181-7)
Supplement: Supplementary file 2 — Table S3 [file 41598_2019_39181_MOESM2_ESM.xlsx]

## Sheet: Table S3
Table S3: Output from Zero inflated Gaussian mixed model reflecting log fold change in CSS normalized sequence variants between treatment and control ration, by phyla. Average expressions were considered biologically significant at values > 1. Log fold changes and P values for for regression coeficients were calculated by calculating pair-wise contrasts between treatment levels. P-values were cor…
Phyla	logFC	AveExpr	t	P.Value	adj.P.Val
p__LCP-89	-0.0832449	0.00297398	-31.8269	1.35e-22	6.9e-22
p__OC31	0.137163	0.00490079	50.2847	9.35e-28	5.3e-27
p__WS2	-0.182386	0.0065157	-69.5422	1.9e-31	1.21e-30
p__BHI80-139	0.201144	0.00718679	73.6886	4.16e-32	3.03e-31
p__SBR1093	0.201144	0.00718679	73.6886	4.16e-32	3.03e-31
p__OP8	-0.292306	0.0104426	-111.266	8.09e-37	8.25e-36
p__SC4	-0.307529	0.0109867	-117.246	2.03e-37	2.59e-36
p__NKB19	0.487124	0.017405	177.497	3.62e-42	6.15e-41
p__GOUTA4	0.534862	0.0191104	194.405	3.28e-43	8.36e-42
p__GN02	-0.560383	0.0200197	-211.921	3.37e-44	1.72e-42
p__Crenarchaeota	-0.281928	0.0314351	-8.33102	7.26e-09	2.65e-08
p__NC10	-0.528259	0.039377	-6.40454	8.13e-07	2.59e-06
p__OD1	-0.337187	0.0417883	-7.27238	9.17e-08	3.12e-07
p__[Thermi]	0.152489	0.0460878	5.67228	5.45e-06	1.63e-05
p__[Caldithrix]	0.292278	0.0477759	16.2054	3.05e-15	1.42e-14
p__BRC1	0.20567	0.0573871	2.69114	0.0121937	0.0296134
p__FBP	0.245568	0.0615998	12.2464	2.14e-12	8.39e-12
p__Deferribacteres	-0.572926	0.0712798	-5.34164	1.3e-05	3.69e-05
p__GN04	1.54549	0.100529	13.6335	1.83e-13	7.77e-13
p__WWE1	-0.652117	0.101524	-4.49741	0.000122785	0.00032958
p__FCPU426	-0.753453	0.138815	-4.37585	0.000169522	0.000432281
p__OP3	-0.907329	0.171469	-2.18146	0.0382356	0.0812506
p__Synergistetes	-0.387117	0.254951	-1.49106	0.147795	0.251252
p__TM6	-0.299602	0.28102	-1.85219	0.0752083	0.147524
p__Lentisphaerae	0.0206586	0.333536	0.297878	0.768127	0.870544
p__AD3	-0.240408	0.406198	-1.42898	0.164734	0.255669
p__Chlorobi	-0.457416	0.410557	-1.447	0.159664	0.255669
p__Chlamydiae	-0.249317	0.517961	-0.804841	0.428098	0.545826
p__WS3	0.833416	0.587	1.51752	0.141016	0.247994
p__Armatimonadetes	0.280703	0.706326	1.04316	0.306332	0.41113
p__WPS-2	0.424945	0.755987	1.71892	0.0973319	0.183849
p__Fusobacteria	0.812738	0.88401	2.5214	0.0180477	0.0400189
p__TM7	-0.268228	1.0621	-1.52725	0.13859	0.247994
p__Nitrospirae	-0.342922	1.26574	-0.510575	0.613891	0.728103
p__Elusimicrobia	-0.469258	1.42828	-2.60731	0.0148186	0.0343523
p__	-0.0281737	1.4354	-0.178267	0.859874	0.894971
p__Chloroflexi	-0.115418	1.81494	-0.200622	0.842531	0.894971
p__Gemmatimonadetes	-0.00323666	1.99216	-0.0064211	0.994925	0.994925
p__Planctomycetes	-0.393828	2.01119	-0.89933	0.376605	0.492483
p__Euryarchaeota	-0.267661	2.04974	-1.05366	0.301584	0.41113
p__Verrucomicrobia	-0.246195	3.52776	-0.626445	0.536401	0.651344
p__Cyanobacteria	-0.566373	3.6201	-1.42653	0.165433	0.255669
no_match	-0.636255	3.96497	-2.0622	0.0491544	0.100275
p__Acidobacteria	0.0495361	4.41294	0.0874467	0.930976	0.949596
p__Fibrobacteres	-0.111781	4.5372	-0.368496	0.715441	0.829261
p__Actinobacteria	0.215596	6.70019	0.717164	0.479569	0.596537
p__Tenericutes	-0.0371672	8.74526	-0.256833	0.799299	0.874597
p__Proteobacteria	-0.105013	9.6023	-0.248067	0.806001	0.874597
p__Spirochaetes	-0.326406	10.027	-1.32797	0.195553	0.29333
p__Bacteroidetes	-0.171295	12.5164	-1.23486	0.227757	0.331874
p__Firmicutes	-0.131986	13.309	-1.18247	0.247558	0.350707
