# Supplementary material for: Effects of a Saccharomyces cerevisiae fermentation product on liver abscesses, fecal microbiome, and resistome in feedlot cattle raised without antibiotics
Source: Sci Rep. 2019 Feb 22;9:2559. doi: 10.1038/s41598-019-39181-7 (PMC6385275; doi:10.1038/s41598-019-39181-7)
Supplement: Supplementary file 3 — Table S6 [file 41598_2019_39181_MOESM3_ESM.xlsx]

## Sheet: Table S6
Table S6: Antimicrobial, biocide, and metal resistance alignments by sample at the class, mechanism, and group level. This table represents raw counts, and therefore was not normalized.
header	class	mechanism	group	CF3	CF8	CF22	CF13	CF28	CF25	CF4	CF10	CF16	CF6	CF15	CF19	CF20	CF5	CF18	CF24	CF2	CF26	CF17	CF12	CF21	CF14	CF7	CF27	CF1	CF11	CF9	CF23
100|FR772051.1|FR772051|Aminoglycosides|Aminoglycoside_O-nucleotidyltransferases|ANT3-DPRIME	Aminoglycosides	Aminoglycoside O-nucleotidyltransferases	ANT3-DPRIME	0	0	0	0	0	47	0	0	0	0	25	29	14	0	0	137	0	20	0	0	0	0	0	64	0	0	0	86
101|unknown_id|unknown_name|MLS|23S_rRNA_methyltransferases|ERMA	MLS	23S rRNA methyltransferases	ERMA	0	0	0	0	0	0	0	0	0	0	15	0	14	0	0	102	0	18	0	0	0	0	17	64	0	0	0	37
1268|AB976602.1|AB976602|betalactams|Class_A_betalactamases|CTX	betalactams	Class A betalactamases	CTX	0	0	0	0	0	0	0	0	0	0	0	0	0	0	0	0	0	0	0	0	0	23	0	0	0	0	0	0
222|JQ394987.1|JQ394987|Multi-drug_resistance|Multi-drug_efflux_pumps|MDFA	Multi-drug resistance	Multi-drug efflux pumps	MDFA	0	0	0	0	0	0	0	0	0	0	36	0	0	0	0	0	0	25	0	0	0	0	0	0	0	0	0	0
283|AF121000.1|AF121000|MLS|23S_rRNA_methyltransferases|MYRA	MLS	23S rRNA methyltransferases	MYRA	0	0	0	0	0	14	0	0	0	0	0	0	0	0	0	14	0	0	0	0	0	0	0	0	0	0	0	36
424|D85892.1|D85892|MLS|Macrolide_phosphotransferases|MPHB	MLS	Macrolide phosphotransferases	MPHB	167	253	173	310	513	830	109	468	544	300	683	475	366	246	398	1339	199	616	0	333	101	438	325	1468	400	321	569	714
43|L20800.1|CLOTETP|Tetracyclines|Tetracycline_resistance_major_facilitator_superfamily_MFS_efflux_pumps|TETB	Tetracyclines	Tetracycline resistance major facilitator superfamily MFS efflux pumps	TETB	144	152	87	245	225	484	84	263	378	173	419	111	116	101	292	316	148	284	136	230	95	605	156	437	198	178	352	299
518|AJ007350.1|AJ007350|betalactams|Class_A_betalactamases|ACI	betalactams	Class A betalactamases	ACI	22	33	37	19	29	154	87	25	28	115	23	39	52	32	42	84	45	105	24	0	14	84	29	69	36	39	148	91
605|V01547.1|V01547|Aminoglycosides|Aminoglycoside_O-phosphotransferases|APH3-PRIME	Aminoglycosides	Aminoglycoside O-phosphotransferases	APH3-PRIME	0	27	28	15	45	66	13	38	15	0	45	0	22	9	32	38	0	27	18	17	0	33	0	31	0	18	48	93
740|JX560992.1|JX560992|Aminoglycosides|Aminoglycoside_O-nucleotidyltransferases|ANT9	Aminoglycosides	Aminoglycoside O-nucleotidyltransferases	ANT9	0	0	0	1940	1497	3680	0	1946	2589	2199	0	0	0	2032	3660	1988	1674	0	0	2764	0	0	944	2422	0	0	3673	0
926|AF337947.1|AF337947|Aminoglycosides|Aminoglycoside_O-phosphotransferases|APH6-PRIME	Aminoglycosides	Aminoglycoside O-phosphotransferases	APH6-PRIME	0	0	0	0	0	0	0	0	0	0	0	0	0	0	0	0	0	0	0	0	0	0	0	0	0	0	16	0
940|AF028812.1|AF028812|Trimethoprim|Dihydrofolate_reductase|DFRF	Trimethoprim	Dihydrofolate reductase	DFRF	0	0	0	0	0	0	0	0	9	0	0	0	0	0	0	0	0	0	0	0	0	0	0	0	0	0	0	0
AGly|AadA9|AJ420072|26773-27609|837|Aminoglycosides|Aminoglycoside_O-nucleotidyltransferases|ANT3-DPRIME	Aminoglycosides	Aminoglycoside O-nucleotidyltransferases	ANT3-DPRIME	0	0	0	0	0	0	0	0	0	0	0	0	0	0	0	0	0	0	0	0	0	0	0	0	0	0	0	23
AGly|Ant6-Ia|AF330699|22-930|909|Aminoglycosides|Aminoglycoside_O-nucleotidyltransferases|ANT6	Aminoglycosides	Aminoglycoside O-nucleotidyltransferases	ANT6	0	0	0	0	0	0	0	0	0	0	0	0	0	0	0	0	0	0	0	0	0	0	0	0	0	0	14	0
AGly|Ant6-Ib|FN594949|27482-28339|858|Aminoglycosides|Aminoglycoside_O-nucleotidyltransferases|ANT6	Aminoglycosides	Aminoglycoside O-nucleotidyltransferases	ANT6	46	58	48	87	71	149	18	52	156	60	193	112	70	43	171	57	38	191	60	34	86	93	51	87	137	106	81	128
AGly|Sat4A|X92945|38870-39412|543|Aminoglycosides|Aminoglycoside_N-acetyltransferases|SAT	Aminoglycosides	Aminoglycoside N-acetyltransferases	SAT	0	0	12	0	11	22	0	0	0	0	0	0	0	0	0	13	0	0	0	5	0	0	0	0	0	0	0	0
AGly|Str|X92946|18908-18060|849|Aminoglycosides|Aminoglycoside_O-nucleotidyltransferases|ANT6	Aminoglycosides	Aminoglycoside O-nucleotidyltransferases	ANT6	0	0	0	0	10	0	0	0	0	0	0	0	0	0	0	66	0	0	0	0	0	0	0	45	0	0	0	0
AGly|U01945.1|gene1|Aminoglycosides|Aminoglycoside_N-acetyltransferases|SAT	Aminoglycosides	Aminoglycoside N-acetyltransferases	SAT	0	0	0	0	0	0	0	0	0	0	10	0	0	0	0	0	0	0	9	0	0	0	0	0	0	0	0	6
Bla|AF118110.1|gene1|betalactams|Class_A_betalactamases|CFX	betalactams	Class A betalactamases	CFX	131	161	87	127	78	248	78	66	288	115	165	144	168	168	254	90	114	141	104	174	119	162	69	150	269	154	258	184
Bla|AMPH_Ecoli|AP012030|395554-396711|1158|betalactams|Penicillin_binding_protein|AMPH	betalactams	Penicillin binding protein	AMPH	0	19	0	0	32	0	0	0	28	0	34	0	0	0	0	0	0	0	0	0	0	0	0	21	19	0	0	0
Bla|AmpC1_Ecoli|FN649414|2765051-2766355|1302|betalactams|Penicillin_binding_protein|PBP4B	betalactams	Penicillin binding protein	PBP4B	0	35	0	0	36	0	0	0	0	0	0	0	0	0	0	0	0	0	0	0	0	0	0	39	0	0	0	0
Bla|AmpC2|Ecoli|CP002970|332756-333889|1134|betalactams|Class_C_betalactamases|BLAEC	betalactams	Class C betalactamases	BLAEC	0	22	0	0	0	0	0	0	0	0	0	0	0	0	0	0	0	20	0	0	0	0	0	25	0	0	0	0
Bla|PBP|Ecoli|CP002291|664439-666340|1902|betalactams|Penicillin_binding_protein|PBP2	betalactams	Penicillin binding protein	PBP2	0	0	0	0	0	0	0	0	0	0	0	0	0	0	0	0	0	34	0	0	0	0	0	0	0	0	0	0
Bla|cfxA2_1_AF504914|betalactams|Class_A_betalactamases|CFX	betalactams	Class A betalactamases	CFX	54	69	45	40	0	109	0	0	101	0	95	64	0	0	80	0	0	60	0	0	0	84	44	79	133	74	93	66
Bla|cfxA2|AF504910|1-966|966|betalactams|Class_A_betalactamases|CFX	betalactams	Class A betalactamases	CFX	71	69	37	53	0	153	34	36	135	56	84	75	50	66	133	37	44	0	0	83	52	72	0	69	107	78	103	91
Bla|cfxA3_1_AF472622|betalactams|Class_A_betalactamases|CFX	betalactams	Class A betalactamases	CFX	88	0	61	81	0	192	57	65	162	82	117	142	106	0	190	52	0	102	74	111	84	0	34	91	172	90	158	91
Bla|cfxA4|AY769933|1-966|966|betalactams|Class_A_betalactamases|CFX	betalactams	Class A betalactamases	CFX	85	100	0	0	0	166	38	66	166	0	162	111	68	92	150	0	107	92	77	112	0	79	62	83	206	92	148	123
Bla|cfxA5|AY769934|28-993|966|betalactams|Class_A_betalactamases|CFX	betalactams	Class A betalactamases	CFX	93	103	57	81	53	194	0	51	202	138	0	135	116	125	208	73	104	90	0	122	71	114	82	95	239	126	171	131
Bla|cfxA6|GQ342996|798-1793|966|betalactams|Class_A_betalactamases|CFX	betalactams	Class A betalactamases	CFX	507	417	336	451	258	995	291	462	736	630	544	630	466	649	896	400	488	433	299	543	319	549	332	698	1053	456	1225	679
Bla|cfxA|U38243|150-1115|966|betalactams|Class_A_betalactamases|CFX	betalactams	Class A betalactamases	CFX	81	92	56	102	61	159	46	54	177	97	163	93	87	109	174	46	0	83	57	118	66	109	70	86	187	136	166	150
CARD|phgb|AF024666|2207-2969|ARO:3000596|ErmX|MLS|23S_rRNA_methyltransferases|ERMX	MLS	23S rRNA methyltransferases	ERMX	0	0	0	0	15	0	0	0	0	0	0	0	0	0	0	0	0	0	0	0	0	0	0	0	0	0	0	0
CARD|phgb|AF118110|71-1037|ARO:3003002|CfxA2|betalactams|Class_A_betalactamases|CFX	betalactams	Class A betalactamases	CFX	123	126	88	104	89	269	69	94	299	158	201	183	162	192	234	91	111	127	82	194	113	165	68	151	262	188	250	158
CARD|phgb|AM399080|1664-2150|ARO:3002835|lnuA|MLS|Lincosamide_nucleotidyltransferases|LNUA	MLS	Lincosamide nucleotidyltransferases	LNUA	0	0	0	0	0	0	0	0	0	0	0	0	0	0	0	6	0	0	0	0	0	0	0	0	0	0	0	8
CARD|phgb|AP009048|2165012-2166416|ARO:3000829|baeS|Multi-drug_resistance|MDR_regulator|BAES	Multi-drug resistance	MDR regulator	BAES	0	0	0	0	0	0	0	0	0	0	0	0	0	0	0	0	0	0	0	0	0	0	0	42	0	0	0	0
CARD|phgb|AP009048|2810082-2811255|ARO:3000027|emrA|Multi-drug_resistance|Multi-drug_efflux_pumps|EMRA	Multi-drug resistance	Multi-drug efflux pumps	EMRA	0	0	0	0	60	0	0	0	0	0	0	0	0	0	0	0	0	0	0	0	0	0	0	27	0	0	0	0
CARD|phgb|AP009048|3980025-3981183|ARO:3000795|mdtE|Multi-drug_resistance|Multi-drug_efflux_pumps|MDTE	Multi-drug resistance	Multi-drug efflux pumps	MDTE	0	0	0	0	25	0	0	0	23	0	0	0	0	0	0	0	0	0	0	0	0	0	0	0	31	0	0	0
CARD|phgb|AP009048|4153663-4154296|ARO:3000518|CRP|Multi-drug_resistance|MDR_regulator|CRP	Multi-drug resistance	MDR regulator	CRP	0	13	0	0	14	0	0	0	20	0	24	0	0	0	0	0	0	0	0	0	0	0	0	11	22	0	0	0
CARD|phgb|AP009048|4303042-4304509|ARO:3003550|mdtP|Multi-drug_resistance|Multi-drug_efflux_pumps|MDTP	Multi-drug resistance	Multi-drug efflux pumps	MDTP	0	0	0	0	43	0	0	0	0	0	0	0	0	0	0	0	0	46	0	0	0	0	0	52	0	0	0	0
CARD|phgb|AP009048|4304505-4306557|ARO:3003549|mdtO|Multi-drug_resistance|Multi-drug_efflux_pumps|MDTO	Multi-drug resistance	Multi-drug efflux pumps	MDTO	0	0	0	0	0	0	0	0	0	0	0	0	0	0	0	0	0	68	0	0	0	0	0	63	42	0	0	0
CARD|phgb|AP009048|4306556-4307588|ARO:3003548|mdtN|Multi-drug_resistance|Multi-drug_efflux_pumps|MDTN	Multi-drug resistance	Multi-drug efflux pumps	MDTN	0	0	0	0	46	0	0	0	0	0	0	0	0	0	0	0	0	32	0	0	0	0	0	45	14	0	0	0
CARD|phgb|AP009048|4337959-4338628|ARO:3003582|PmrA|Cationic_antimicrobial_peptides|Polymyxin_B_resistance_regulator|pmrA	Cationic antimicrobial peptides	Polymyxin B resistance regulator	pmrA	0	0	0	0	0	0	0	0	13	0	0	0	0	0	0	0	0	34	0	0	0	0	0	17	23	0	0	0
CARD|phgb|AP009048|4338624-4340268|ARO:3003576|PmrC|Cationic_antimicrobial_peptides|Lipid_A_modification|PMRC	Cationic antimicrobial peptides	Lipid A modification	PMRC	0	0	0	0	52	0	0	0	44	0	0	0	0	0	0	0	0	34	0	0	0	0	0	52	47	0	0	0
CARD|phgb|AY928180|0-495|ARO:3002837|lnuC|MLS|Lincosamide_nucleotidyltransferases|LNUC	MLS	Lincosamide nucleotidyltransferases	LNUC	720	886	882	830	1222	1922	430	858	2060	954	2050	1804	1203	669	2024	1755	692	1449	799	1341	947	1464	697	1581	1675	818	1797	1439
CARD|phgb|CP000034|2662758-2663289|ARO:3000516|emrR|Multi-drug_resistance|MDR_regulator|EMRR	Multi-drug resistance	MDR regulator	EMRR	0	0	0	0	19	0	0	0	0	0	4	0	0	18	0	0	0	0	0	0	0	0	0	11	13	0	0	0
CARD|phgb|D78168|1591-3130|ARO:3000254|emrY|Multi-drug_resistance|Multi-drug_efflux_pumps|EMRY	Multi-drug resistance	Multi-drug efflux pumps	EMRY	0	0	0	0	0	0	0	0	0	0	0	0	0	0	0	0	0	61	0	0	0	0	0	57	0	0	0	0
CARD|phgb|D78168|536-1592|ARO:3000206|emrK|Multi-drug_resistance|Multi-drug_efflux_pumps|EMRK	Multi-drug resistance	Multi-drug efflux pumps	EMRK	0	0	0	0	28	0	0	0	0	0	0	0	0	0	0	0	0	45	0	0	0	0	0	22	17	0	0	0
CARD|phgb|DQ390458|3095-3995|ARO:3002609|aadA9|Aminoglycosides|Aminoglycoside_O-nucleotidyltransferases|ANT3-DPRIME	Aminoglycosides	Aminoglycoside O-nucleotidyltransferases	ANT3-DPRIME	0	0	0	0	0	0	0	0	0	0	0	0	0	0	0	0	0	0	0	0	0	0	0	0	0	0	0	21
CARD|phgb|FJ768952|0-1488|ARO:3000237|tolC|Multi-drug_resistance|Multi-drug_efflux_pumps|TOLC	Multi-drug resistance	Multi-drug efflux pumps	TOLC	0	29	0	0	34	0	0	0	28	0	0	0	0	0	0	0	0	25	0	0	0	0	0	44	29	0	0	0
CARD|phgb|NC_002695|1737553-1737967|ARO:3000676|H-NS|Multi-drug_resistance|MDR_regulator|HNS	Multi-drug resistance	MDR regulator	HNS	0	0	0	0	9	0	0	0	25	19	0	0	0	13	0	0	0	0	0	0	0	0	0	0	10	0	0	0
CARD|phgb|NC_002695|3211891-3212506|ARO:3000832|evgA|Multi-drug_resistance|MDR_regulator|EVGA	Multi-drug resistance	MDR regulator	EVGA	0	0	0	0	13	0	0	0	0	0	0	0	0	0	0	0	0	0	0	0	0	0	0	0	9	0	0	0
CARD|phgb|NC_007779|1115840-1117067|ARO:3001329|mdtG|Multi-drug_resistance|Multi-drug_efflux_pumps|MDTG	Multi-drug resistance	Multi-drug efflux pumps	MDTG	0	0	0	0	36	0	0	0	0	0	0	0	0	0	0	0	0	0	0	0	0	0	0	26	0	0	0	0
CARD|phgb|NC_007779|1621287-1621671|ARO:3000263|marA|Multi-drug_resistance|MDR_regulator|MARA	Multi-drug resistance	MDR regulator	MARA	0	0	6	0	0	0	0	0	0	11	0	0	0	0	0	0	0	6	4	0	0	0	0	10	0	0	0	0
CARD|phgb|NC_007779|2166412-2167135|ARO:3000828|baeR|Multi-drug_resistance|MDR_regulator|BAER	Multi-drug resistance	MDR regulator	BAER	0	0	0	0	21	0	0	0	18	0	0	0	0	0	0	0	0	12	0	0	0	0	0	30	0	0	0	0
CARD|phgb|NC_007779|2586250-2589364|ARO:3000491|acrD|Aminoglycosides|Aminoglycoside_efflux_pumps|ACRD	Aminoglycosides	Aminoglycoside efflux pumps	ACRD	0	0	0	0	84	0	0	0	52	0	0	0	0	0	0	0	0	104	0	0	0	0	0	61	0	0	0	0
CARD|phgb|NC_007779|3974604-3975429|ARO:3000508|gadX|Multi-drug_resistance|MDR_regulator|GADX	Multi-drug resistance	MDR regulator	GADX	0	32	0	0	24	0	0	0	5	0	25	0	0	9	0	0	10	29	0	0	0	0	0	28	16	0	0	0
CARD|phgb|NC_007779|4336858-4337950|ARO:3003583|PmrB|Cationic_antimicrobial_peptides|Polymyxin_B_resistance_regulator|PMRB	Cationic antimicrobial peptides	Polymyxin B resistance regulator	PMRB	0	25	0	0	27	0	0	0	23	0	0	0	0	16	0	0	0	33	0	0	0	21	0	0	0	0	0	0
CARD|phgb|NC_007779|567537-567870|ARO:3000264|emrE|Multi-drug_resistance|Multi-drug_efflux_pumps|EMRE	Multi-drug resistance	Multi-drug efflux pumps	EMRE	0	0	0	0	0	0	0	0	7	0	3	0	0	0	0	0	0	0	0	0	0	0	0	0	0	0	0	0
CARD|phgb|NC_012469|1800927-1802391|ARO:3000616|mel|MLS|Macrolide_resistance_efflux_pumps|MEL	MLS	Macrolide resistance efflux pumps	MEL	0	245	0	0	0	455	0	0	643	0	0	387	346	0	0	485	0	0	0	0	0	338	0	406	424	0	0	0
CARD|phgb|NC_023287|65291-66509|ARO:3000615|mefA|MLS|Macrolide_resistance_efflux_pumps|MEFA	MLS	Macrolide resistance efflux pumps	MEFA	1176	1447	1197	1589	1586	2780	769	1594	2709	2031	2724	2257	1889	1534	2706	2297	1394	2785	1290	2297	1383	2018	871	2441	2378	1612	3297	3291
CARD|phgb|U00096|1124117-1125326|ARO:3001216|mdtH|Multi-drug_resistance|Multi-drug_efflux_pumps|MDTH	Multi-drug resistance	Multi-drug efflux pumps	MDTH	0	0	0	0	19	0	0	0	0	0	0	0	0	0	0	0	0	0	0	0	0	0	0	0	0	0	0	0
CARD|phgb|U00096|1188315-1189776|ARO:3000835|phoQ|Multi-drug_resistance|MDR_regulator|PHOQ	Multi-drug resistance	MDR regulator	PHOQ	0	19	0	0	21	0	0	0	0	0	0	0	0	0	0	0	0	0	0	0	0	0	0	0	0	0	0	0
CARD|phgb|U00096|2098446-2099613|ARO:3003577|PmrE|Cationic_antimicrobial_peptides|Lipid_A_modification|PMRC	Cationic antimicrobial peptides	Lipid A modification	PMRC	0	0	0	0	92	0	0	0	0	0	0	0	0	0	0	0	0	0	0	0	0	0	0	0	129	0	0	0
CARD|phgb|U00096|2154015-2155263|ARO:3000792|mdtA|Multi-drug_resistance|Multi-drug_efflux_pumps|MDTA	Multi-drug resistance	Multi-drug efflux pumps	MDTA	0	0	0	0	0	0	0	0	0	0	24	0	0	0	0	0	0	29	0	0	0	0	0	0	24	0	0	0
CARD|phgb|U00096|2155262-2158385|ARO:3000793|mdtB|Multi-drug_resistance|Multi-drug_efflux_pumps|MDTB	Multi-drug resistance	Multi-drug efflux pumps	MDTB	0	0	0	0	45	0	0	0	0	0	0	0	0	0	0	0	0	0	0	0	0	0	0	104	0	0	0	0
CARD|phgb|U00096|2158385-2161463|ARO:3000794|mdtC|Multi-drug_resistance|Multi-drug_efflux_pumps|MDTC	Multi-drug resistance	Multi-drug efflux pumps	MDTC	0	71	0	0	67	0	0	0	0	0	0	0	0	0	0	0	0	0	0	0	0	0	0	80	0	0	0	0
CARD|phgb|U00096|2367070-2368039|ARO:3003578|PmrF|Cationic_antimicrobial_peptides|Lipid_A_modification|PMRF	Cationic antimicrobial peptides	Lipid A modification	PMRF	0	0	0	0	27	0	0	0	0	0	0	0	0	0	0	0	0	0	0	0	0	0	0	17	21	0	0	0
CARD|phgb|U00096|2368038-2370021|ARO:3002985|arnA|Cationic_antimicrobial_peptides|Lipid_A_modification|ARNA	Cationic antimicrobial peptides	Lipid A modification	ARNA	0	0	0	0	40	0	0	0	0	0	0	0	0	0	0	0	0	35	0	0	0	0	0	0	0	0	0	0
CARD|phgb|U00096|2484373-2487967|ARO:3000833|evgS|Multi-drug_resistance|MDR_regulator|EVGS	Multi-drug resistance	MDR regulator	EVGS	0	0	0	0	109	0	0	0	0	0	0	0	0	0	0	0	0	104	0	0	0	0	0	49	0	0	0	0
CARD|phgb|U00096|2812615-2814154|ARO:3000074|emrB|Multi-drug_resistance|Multi-drug_efflux_pumps|EMRB	Multi-drug resistance	Multi-drug efflux pumps	EMRB	0	0	0	0	0	0	0	0	0	0	28	0	0	0	0	0	0	25	0	0	0	0	0	37	45	0	0	0
CARD|phgb|U00096|3412802-3413465|ARO:3000656|acrS|Aminoglycosides|Aminoglycoside_efflux_regulator|ACRS	Aminoglycosides	Aminoglycoside efflux regulator	ACRS	8	0	0	0	19	0	0	0	0	7	0	0	0	0	0	0	13	0	0	0	0	0	0	0	10	0	0	0
CARD|phgb|U00096|3413863-3415021|ARO:3000499|acrE|Aminoglycosides|Aminoglycoside_efflux_pumps|ACRE	Aminoglycosides	Aminoglycoside efflux pumps	ACRE	0	0	0	0	17	0	0	0	0	0	0	0	0	0	0	0	0	32	0	0	0	0	0	31	26	0	0	0
CARD|phgb|U00096|3415032-3418137|ARO:3000502|acrF|Aminoglycosides|Aminoglycoside_efflux_pumps|ACRF	Aminoglycosides	Aminoglycoside efflux pumps	ACRF	0	0	0	0	65	0	0	0	0	0	0	0	0	0	0	0	0	130	0	0	0	0	0	78	0	0	0	0
CARD|phgb|U00096|3660413-3663527|ARO:3000796|mdtF|Multi-drug_resistance|Multi-drug_efflux_pumps|MDTC	Multi-drug resistance	Multi-drug efflux pumps	MDTC	0	57	0	0	80	0	0	0	0	0	0	0	0	0	0	0	0	73	0	0	0	0	0	80	0	0	0	0
CARD|phgb|U00096|4567286-4568519|ARO:3001214|mdtM|Multi-drug_resistance|Multi-drug_efflux_pumps|MDTC	Multi-drug resistance	Multi-drug efflux pumps	MDTC	0	0	0	0	19	0	0	0	0	0	0	0	0	0	0	0	0	0	0	0	0	0	0	33	0	0	0	0
CARD|phgb|X82668|187-922|ARO:3000250|ErmC|MLS|23S_rRNA_methyltransferases|ERMC	MLS	23S rRNA methyltransferases	ERMC	0	11	0	0	0	47	0	0	0	0	0	13	0	0	0	36	0	0	0	0	0	0	16	0	0	0	0	20
ENA|arsC|BAA24824|BAA24824.1AcidiphiliummultivorumArsC:Location:1..426	Metal resistance	metal efflux pump	arsC	0	7	0	0	7	0	0	0	0	0	0	0	0	0	0	0	0	0	0	0	0	0	0	14	0	0	0	0
ENA|corA|AAA02966|AAA02966.1Salmonellaentericasubsp.entericaserovarTyphimuriumMg2+transportprotein	Metal resistance	metal resistance protein	corA	0	12	0	0	34	0	0	0	0	0	0	0	0	0	0	0	0	16	0	0	0	0	0	39	44	0	0	0
ENA|corD|AAL19053|AAL19053.1Salmonellaentericasubsp.entericaserovarTyphimuriumstr.LT2putativecytoplasmicprotein:Location:1..378	Metal resistance	metal resistance protein	corD	0	0	0	0	17	0	0	0	0	0	9	0	0	0	0	0	0	8	0	0	0	0	0	11	0	0	0	0
ENA|cusC/ylcB|AAD30205|AAD30205.1EscherichiacoliIbeB	Metal resistance	metal efflux regulator	cusC	0	0	0	0	28	0	0	0	0	0	0	0	0	0	0	0	0	46	0	0	0	0	0	0	29	0	0	0
ENA|dsbA|AAC43519|AAC43519.1Escherichiacolithiol:disulfideinterchangeproteinDsbAmutantPH31/32PP:Location:1..627	Metal resistance	metal efflux regulator	dsbA	0	0	0	0	9	0	0	0	18	0	0	0	0	0	0	0	0	0	0	0	0	0	0	0	0	0	0	0
ENA|fecE|AAA97183|AAA97183.1Escherichiacolihypotheticalprotein:Location:1..768	Metal resistance	metal efflux protein	fecE	0	0	0	0	0	0	0	0	0	0	0	0	0	0	0	0	0	0	0	0	0	0	0	0	20	0	0	0
ENA|gadA|CAA44834|CAA44834.1Escherichiacolipartialglutamatedecarboxylase:Location:1..852	Biocide resistance	biocide resistance protein	gadA	0	20	0	0	39	0	14	0	30	0	35	0	0	0	0	0	18	24	0	0	0	0	25	42	31	0	0	0
ENA|glpF|AAA21363|AAA21363.1Escherichiacoliglyceroldiffusionfacilitatorprotein:Location:1..846	Metal and biocide resistance	metal and biocide resistance protein	glpF	0	0	0	0	27	0	0	0	0	0	12	0	0	0	0	0	0	39	0	0	0	0	0	26	0	0	0	0
ENA|modC|AAA83840|AAA83840.1Escherichiacolihypotheticalprotein:Location:1..903	Metal resistance	metal ABC efflux pump	modC	0	0	0	0	0	0	0	0	0	0	0	0	0	0	0	0	0	33	0	0	0	0	0	0	0	0	0	0
ENA|nikD|CAA51662|CAA51662.1EscherichiacoliNikD:Location:1..762	Nickel resistance	nickel ABC efflux pump	nikD	0	0	0	0	0	0	0	0	0	0	0	0	0	0	0	0	0	25	0	0	0	0	0	0	11	13	0	0
ENA|nikR|BAA04676|BAA04676.1Escherichiacolipartialhypotheticalprotein:Location:1..121	Nickel resistance	nickel ABC efflux regulator	nikR	0	0	0	1	0	0	0	0	0	1	0	0	0	12	0	0	0	0	0	0	0	0	0	0	4	0	0	0
ENA|rpoS|AAA03294|AAA03294.1ShigellaflexneriRNApolymerasesigmafactor	Biocide resistance	biocide resistance regulator	rpoS	0	14	0	0	38	0	0	0	0	0	0	0	0	0	0	0	0	0	0	0	0	0	0	0	0	0	0	0
ENA|sugE|CAA49571|CAA49571.1EscherichiacoliSugES:Location:1..318	Biocide resistance	biocide resistance protein	sugE	0	5	0	0	8	0	0	0	3	0	0	0	0	6	14	0	0	19	0	0	0	0	0	0	8	0	3	0
ENA|tcrB|AAL05407|AAL05407.2EnterococcusfaeciumTcrB	Copper resistance	copper resistance protein	tcrB	0	0	0	0	0	160	0	0	0	0	0	0	0	0	0	767	0	0	0	0	0	0	117	551	0	0	0	0
ENA|terW|AAC44736|AAC44736.1PlasmidR478terW:Location:1..468	Tellurium resistance	tellurium resistance protein	terW	0	0	0	0	8	0	0	0	0	0	0	0	0	0	0	0	0	0	0	0	0	0	0	0	0	0	0	0
ENA|terZ|AAA86846|AAA86846.2SerratiamarcescensputativeTerZ:Location:1..582	Tellurium resistance	tellurium resistance protein	terZ	0	0	0	0	13	0	0	0	0	0	0	0	0	0	0	0	0	0	0	0	0	0	0	0	0	0	0	0
ENA|znuB/yebI|AAA81031|AAA81031.1EscherichiacolipartialYebI:Location:1..277	Zinc resistance	zinc ABC efflux pump	znuB	0	0	0	0	0	0	0	2	0	0	0	0	0	0	0	0	0	11	0	0	2	0	0	3	0	0	0	0
ENA|zraR/hydH|AAA24004|AAA24004.1Escherichiacolihypotheticalprotein	Zinc resistance	zinc resistance regulator	zraR/hydH	0	15	0	0	28	0	0	0	0	0	0	0	0	0	0	0	0	60	0	0	0	0	0	39	0	0	0	0
ENA|zraS/hydG|AAA24003|AAA24003.1Escherichiacolihypotheticalprotein:Location:1..415	Metal resistance	metal resistance regulator	zraS/hydG	0	0	0	0	7	0	0	0	0	0	0	0	0	0	0	8	9	0	0	0	0	0	0	0	0	0	0	0
MLS|AM399080.1|gene2|MLS|Lincosamide_nucleotidyltransferases|LNUA	MLS	Lincosamide nucleotidyltransferases	LNUA	0	0	0	0	0	0	0	0	0	0	0	0	0	0	0	0	0	0	0	0	0	0	0	0	0	0	0	5
MLS|ErmF|M14730|241-1041|801|MLS|23S_rRNA_methyltransferases|ERMF	MLS	23S rRNA methyltransferases	ERMF	0	0	0	0	0	0	0	0	0	0	0	0	0	0	0	0	0	0	0	0	0	0	0	29	0	0	0	0
MLS|ErmG|M15332|672-1406|735|MLS|23S_rRNA_methyltransferases|ERMG	MLS	23S rRNA methyltransferases	ERMG	0	13	27	23	0	51	0	20	33	35	0	38	152	19	39	58	17	43	20	43	42	73	0	64	45	19	49	39
MLS|ErmQ|L22689|262-1035|774|MLS|23S_rRNA_methyltransferases|ERMQ	MLS	23S rRNA methyltransferases	ERMQ	21	21	0	32	43	72	14	46	71	34	87	41	0	0	50	42	13	76	13	32	0	77	19	89	25	29	55	38
MLS|L22689.1|gene1|MLS|23S_rRNA_methyltransferases|ERMQ	MLS	23S rRNA methyltransferases	ERMQ	31	31	36	49	66	94	23	84	90	28	132	41	44	22	93	105	22	68	40	68	24	117	35	110	38	56	99	62
MLS|M62487.1|gene1|MLS|23S_rRNA_methyltransferases|ERMF	MLS	23S rRNA methyltransferases	ERMF	0	12	37	17	16	30	0	32	12	0	36	20	0	14	32	0	27	21	16	31	0	32	23	39	40	16	0	25
MLS|MefA|U70055|314-1531|1218|MLS|Macrolide_resistance_efflux_pumps|MEFA	MLS	Macrolide resistance efflux pumps	MEFA	5460	6005	5998	7716	7031	13168	3939	7819	12326	9466	12533	10271	8012	7715	12548	10116	5897	12684	5970	9669	6538	9292	4286	11169	11263	6497	16434	14751
MLS|MsrD|AF274302|2462-3925|1464|MLS|Macrolide_resistance_efflux_pumps|MSRD	MLS	Macrolide resistance efflux pumps	MSRD	0	0	0	0	117	163	0	0	203	0	161	0	0	79	167	122	0	130	0	116	0	136	0	131	148	0	0	0
MLS|NC_023287.1.18156494|MLS|Macrolide_resistance_efflux_pumps|MEFA	MLS	Macrolide resistance efflux pumps	MEFA	400	462	391	506	495	956	257	514	848	554	927	731	609	478	955	672	438	851	414	732	446	638	297	681	828	502	1073	961
MLS|ermC_12_Y09003|MLS|23S_rRNA_methyltransferases|ERMC	MLS	23S rRNA methyltransferases	ERMC	0	32	0	48	11	109	0	0	0	0	9	14	16	0	0	117	0	20	0	0	0	0	0	70	0	0	0	47
MLS|ermC_1_V01278|MLS|23S_rRNA_methyltransferases|ERMC	MLS	23S rRNA methyltransferases	ERMC	0	0	0	0	10	18	0	0	0	0	0	0	0	0	0	25	0	0	0	0	0	0	0	0	0	0	0	0
MLS|ermF_3_M17808|MLS|23S_rRNA_methyltransferases|ERMF	MLS	23S rRNA methyltransferases	ERMF	12	0	0	0	0	0	0	43	0	0	0	0	0	0	0	0	0	0	0	0	0	0	0	51	0	9	7	0
MLS|ermF_4_M62487|MLS|23S_rRNA_methyltransferases|ERMF	MLS	23S rRNA methyltransferases	ERMF	0	0	40	16	9	28	0	16	0	17	29	0	0	14	20	16	18	16	0	0	0	17	0	0	42	7	16	0
MLS|ermG_2_L42817|MLS|23S_rRNA_methyltransferases|ERMG	MLS	23S rRNA methyltransferases	ERMG	0	0	0	0	0	21	0	0	0	0	21	21	98	23	31	0	0	0	0	25	19	24	0	50	23	16	30	0
MLS|ermT_2_AY894138|MLS|23S_rRNA_methyltransferases|ERMT	MLS	23S rRNA methyltransferases	ERMT	0	0	0	0	0	20	0	13	0	0	0	0	0	0	15	7	0	0	0	40	0	0	0	12	0	0	10	0
MLS|ermX_3_U21300|MLS|23S_rRNA_methyltransferases|ERMX	MLS	23S rRNA methyltransferases	ERMX	0	0	0	0	17	0	0	0	0	5	0	0	0	0	0	0	0	0	0	0	0	0	0	0	0	0	0	0
MLS|ermX_4_NC_005206|MLS|23S_rRNA_methyltransferases|ERMX	MLS	23S rRNA methyltransferases	ERMX	0	13	0	0	18	0	0	0	0	0	0	0	0	0	0	32	0	0	0	0	0	0	0	47	0	0	0	0
MLS|msrD_3_AF227520|MLS|Macrolide_resistance_efflux_pumps|MSRD	MLS	Macrolide resistance efflux pumps	MSRD	38	0	0	46	49	78	0	0	72	0	72	45	29	0	83	0	25	66	0	49	37	77	0	77	45	40	0	0
Mdr|AP009048.1|gene2135|Multi-drug_resistance|Multi-drug_efflux_pumps|MDTD	Multi-drug resistance	Multi-drug efflux pumps	MDTD	0	26	0	0	0	0	0	0	0	0	0	0	0	0	0	0	0	0	0	0	0	0	0	28	0	0	0	0
Mdr|AP009048.1|gene3414|Multi-drug_resistance|MDR_regulator|CPXAR	Multi-drug resistance	MDR regulator	CPXAR	0	0	0	0	0	0	0	0	0	0	0	0	0	0	0	0	0	16	0	0	0	0	0	11	0	0	0	0
Mdr|AP009048.1|gene3415|Multi-drug_resistance|MDR_regulator|CPXAR	Multi-drug resistance	MDR regulator	CPXAR	0	0	0	0	41	0	0	0	0	0	0	0	0	0	0	0	0	0	0	0	0	0	0	0	0	0	0	0
Mdr|AP009048.1|gene3616|Multi-drug_resistance|Multi-drug_efflux_pumps|MDTL	Multi-drug resistance	Multi-drug efflux pumps	MDTL	0	18	0	0	30	0	0	0	0	0	0	0	0	0	0	0	0	39	0	0	0	0	0	45	0	0	0	0
Mdr|CP000034.1|gene2198|Multi-drug_resistance|MDR_regulator|ASMA	Multi-drug resistance	MDR regulator	ASMA	0	0	0	0	0	0	0	0	0	0	0	0	0	0	0	0	0	0	0	0	0	0	0	55	0	0	0	0
Mdr|NC_002695.1.910541|Multi-drug_resistance|MDR_regulator|CPXAR	Multi-drug resistance	MDR regulator	CPXAR	0	0	0	0	0	0	0	0	0	0	11	0	0	0	0	0	0	0	0	0	0	0	0	0	0	0	0	0
Tet|AJ295238|gene|Tetracyclines|Tetracycline_resistance_ribosomal_protection_proteins|TET32	Tetracyclines	Tetracycline resistance ribosomal protection proteins	TET32	226	249	235	217	401	509	148	236	549	391	430	420	384	192	405	566	199	498	259	346	287	322	177	668	371	207	650	531
Tet|EU434751.1|gene2|Tetracyclines|Tetracycline_resistance_ribosomal_protection_proteins|TETW	Tetracyclines	Tetracycline resistance ribosomal protection proteins	TETW	843	1062	1042	782	1530	2349	441	1057	2365	1011	2078	1469	1660	891	2197	1703	830	2193	1025	1367	1377	1569	710	2117	1347	882	1749	4333
Tet|JQ740052.1|gene2|Tetracyclines|Tetracycline_resistance_ribosomal_protection_proteins|TET40	Tetracyclines	Tetracycline resistance ribosomal protection proteins	TET40	713	599	588	616	771	1332	535	694	1423	839	1313	985	948	687	1633	1666	719	1259	617	943	1351	1225	382	1311	1081	515	1594	5030
Tet|Tet-32|DQ647324|181-2100|1920|Tetracyclines|Tetracycline_resistance_ribosomal_protection_proteins|TET32	Tetracyclines	Tetracycline resistance ribosomal protection proteins	TET32	293	349	418	268	624	826	144	339	1003	499	875	758	630	291	1143	925	203	733	412	496	419	510	242	839	535	355	701	520
Tet|Tet-40|AM419751|14211-15431|1221|Tetracyclines|Tetracycline_resistance_ribosomal_protection_proteins|TET40	Tetracyclines	Tetracycline resistance ribosomal protection proteins	TET40	97	93	69	64	101	181	59	91	200	102	168	165	188	96	175	243	88	176	68	122	162	178	82	150	161	0	229	691
Tet|Tet-44|FN594949|25245-27167|1923|Tetracyclines|Tetracycline_resistance_ribosomal_protection_proteins|TET44	Tetracyclines	Tetracycline resistance ribosomal protection proteins	TET44	263	349	514	381	515	1461	168	440	1267	491	939	667	726	354	1225	681	374	1088	463	538	660	819	271	1768	736	451	395	1456
Tet|TetA-P|L20800|Tetracyclines|Tetracycline_resistance_major_facilitator_superfamily_MFS_efflux_pumps|TETA	Tetracyclines	Tetracycline resistance major facilitator superfamily MFS efflux pumps	TETA	109	122	49	256	213	412	147	249	394	119	343	113	66	100	188	225	94	335	84	249	66	397	93	460	161	132	359	179
Tet|TetO|M18896|207-2126|1920|Tetracyclines|Tetracycline_resistance_ribosomal_protection_proteins|TETO	Tetracyclines	Tetracycline resistance ribosomal protection proteins	TETO	772	716	791	531	1037	1770	534	815	1447	1103	1523	1336	1008	538	1232	1865	685	1401	672	956	779	973	671	2106	1082	620	2066	1697
Tet|TetQ|Z21523|362-2287|1926|Tetracyclines|Tetracycline_resistance_ribosomal_protection_proteins|TETQ	Tetracyclines	Tetracycline resistance ribosomal protection proteins	TETQ	1485	1725	1281	1741	1549	3444	1051	2514	2557	3246	2880	2384	1834	2302	2781	2256	1866	3213	1691	2824	1406	2565	1136	3357	2863	1815	4521	3612
Tet|TetT|L42544|478-2433|1956|Tetracyclines|Tetracycline_resistance_ribosomal_protection_proteins|TETT	Tetracyclines	Tetracycline resistance ribosomal protection proteins	TETT	0	0	0	0	0	0	0	0	0	0	0	0	0	0	0	49	0	0	0	0	0	0	0	0	0	0	0	0
Tet|TetW|AJ222769|3687-5606|1920|Tetracyclines|Tetracycline_resistance_ribosomal_protection_proteins|TETW	Tetracyclines	Tetracycline resistance ribosomal protection proteins	TETW	619	649	748	566	1197	1596	336	631	1644	678	1249	1093	1253	625	1635	1213	586	1508	707	945	944	1054	452	1416	1059	671	1011	2978
Tet|TetX|M37699|586-1752|1167|Tetracyclines|Tetracycline_inactivation_enzymes|TETX	Tetracyclines	Tetracycline inactivation enzymes	TETX	141	141	169	0	0	272	0	149	198	0	219	206	0	233	316	0	0	215	0	330	0	233	0	154	343	138	214	138
Tet|tet32_1_EU722333|Tetracyclines|Tetracycline_resistance_ribosomal_protection_proteins|TET32	Tetracyclines	Tetracycline resistance ribosomal protection proteins	TET32	180	211	244	172	342	472	112	225	448	269	422	384	345	158	486	448	185	441	336	267	212	288	159	450	219	212	376	358
Tet|tet40_1_FJ158002|Tetracyclines|Tetracycline_resistance_ribosomal_protection_proteins|TET40	Tetracyclines	Tetracycline resistance ribosomal protection proteins	TET40	115	69	91	61	106	178	83	76	197	0	182	189	175	110	189	240	72	217	68	119	134	203	61	201	171	0	196	705
Tet|tet40_2_FJ158002|Tetracyclines|Tetracycline_resistance_ribosomal_protection_proteins|TET40	Tetracyclines	Tetracycline resistance ribosomal protection proteins	TET40	281	259	258	236	286	559	241	308	628	380	523	427	433	312	665	688	259	412	224	366	480	487	145	594	481	213	654	1908
Tet|tet44_1_NZ_ABDU01000081|Tetracyclines|Tetracycline_resistance_ribosomal_protection_proteins|TET44	Tetracyclines	Tetracycline resistance ribosomal protection proteins	TET44	232	299	356	255	454	951	111	297	846	351	880	455	442	235	998	460	246	756	279	282	363	573	192	1291	520	421	416	1062
Tet|tetA_P_1_AB054980|Tetracyclines|Tetracycline_resistance_major_facilitator_superfamily_MFS_efflux_pumps|TETA	Tetracyclines	Tetracycline resistance major facilitator superfamily MFS efflux pumps	TETA	29	33	33	57	87	122	23	70	149	40	130	29	19	29	86	43	0	105	40	70	27	99	28	150	54	25	80	86
Tet|tetA_P_4_AB001076|Tetracyclines|Tetracycline_resistance_major_facilitator_superfamily_MFS_efflux_pumps|TETA	Tetracyclines	Tetracycline resistance major facilitator superfamily MFS efflux pumps	TETA	0	0	0	41	63	83	0	47	0	0	56	0	0	0	56	43	0	45	0	0	0	73	0	49	29	0	38	43
Tet|tetM_12_FR671418|Tetracyclines|Tetracycline_resistance_ribosomal_protection_proteins|TETM	Tetracyclines	Tetracycline resistance ribosomal protection proteins	TETM	0	0	0	0	0	30	0	0	0	0	0	0	0	0	0	40	0	0	0	0	0	0	0	52	0	0	0	0
Tet|tetM_13_AM990992|Tetracyclines|Tetracycline_resistance_ribosomal_protection_proteins|TETM	Tetracyclines	Tetracycline resistance ribosomal protection proteins	TETM	0	0	0	0	0	0	0	0	0	0	0	0	0	0	0	81	0	0	0	0	0	0	0	0	0	0	0	0
Tet|tetM_1_X92947|Tetracyclines|Tetracycline_resistance_ribosomal_protection_proteins|TETM	Tetracyclines	Tetracycline resistance ribosomal protection proteins	TETM	0	0	0	0	0	0	0	0	0	0	0	0	0	0	0	34	0	0	0	0	0	0	0	0	0	0	0	0
Tet|tetM_8_X04388|Tetracyclines|Tetracycline_resistance_ribosomal_protection_proteins|TETM	Tetracyclines	Tetracycline resistance ribosomal protection proteins	TETM	0	0	0	0	0	0	0	0	0	0	0	0	0	0	0	25	0	0	0	0	0	0	0	0	0	0	0	0
Tet|tetO_2_M20925|Tetracyclines|Tetracycline_resistance_ribosomal_protection_proteins|TETO	Tetracyclines	Tetracycline resistance ribosomal protection proteins	TETO	730	740	719	588	1198	1714	486	746	1317	1108	1401	1217	1067	662	1202	1870	710	1409	688	1021	891	944	706	2210	1107	662	2136	1680
Tet|tetO_3_Y07780|Tetracyclines|Tetracycline_resistance_ribosomal_protection_proteins|TETO	Tetracyclines	Tetracycline resistance ribosomal protection proteins	TETO	437	500	426	348	588	1060	336	435	929	742	772	661	516	359	844	1126	451	832	479	571	685	619	423	1483	746	422	1299	1154
Tet|tetQ_1_L33696|Tetracyclines|Tetracycline_resistance_ribosomal_protection_proteins|TETQ	Tetracyclines	Tetracycline resistance ribosomal protection proteins	TETQ	5741	6385	7065	7763	6315	15682	3719	9530	10909	9922	12286	10086	8351	8421	12762	8677	7102	14052	6284	10345	6081	10826	4043	12742	12218	7224	15875	13944
Tet|tetQ_3_U73497|Tetracyclines|Tetracycline_resistance_ribosomal_protection_proteins|TETQ	Tetracyclines	Tetracycline resistance ribosomal protection proteins	TETQ	1594	1773	1506	1965	1644	3820	1055	2580	2813	3239	3126	2436	2005	2448	3361	2374	1860	3318	1587	2735	1640	2813	1199	3477	3015	1898	4665	3780
Tet|tetT_2_AY660530|Tetracyclines|Tetracycline_resistance_ribosomal_protection_proteins|TETT	Tetracyclines	Tetracycline resistance ribosomal protection proteins	TETT	0	0	0	0	0	0	0	0	0	0	0	0	0	0	0	66	0	0	0	0	0	0	0	0	0	0	0	0
Tet|tetW_1_DQ060146|Tetracyclines|Tetracycline_resistance_ribosomal_protection_proteins|TETW	Tetracyclines	Tetracycline resistance ribosomal protection proteins	TETW	574	593	660	482	1003	1372	269	652	1399	594	1176	1000	1053	617	1440	1057	463	1402	569	874	786	1015	456	1323	960	497	971	2817
Tet|tetW_2_AY049983|Tetracyclines|Tetracycline_resistance_ribosomal_protection_proteins|TETW	Tetracyclines	Tetracycline resistance ribosomal protection proteins	TETW	708	796	827	560	876	1857	408	884	1739	721	1727	1345	1387	680	1565	935	505	1436	794	950	1028	1417	455	1492	1139	667	1317	2006
Tet|tetW_5_AJ427421|Tetracyclines|Tetracycline_resistance_ribosomal_protection_proteins|TETW	Tetracyclines	Tetracycline resistance ribosomal protection proteins	TETW	556	584	591	481	1025	1342	268	533	1415	595	1161	971	1028	552	1303	1065	437	1288	539	835	835	915	384	1267	963	531	918	2401
Tet|tetW_6_FN396364|Tetracyclines|Tetracycline_resistance_ribosomal_protection_proteins|TETW	Tetracyclines	Tetracycline resistance ribosomal protection proteins	TETW	766	799	802	883	1128	1987	482	804	2112	986	1918	1210	1361	1050	1553	1486	846	2092	836	1314	1155	1330	473	1782	1457	948	1684	4387
Tet|tetX_1_GU014535|Tetracyclines|Tetracycline_inactivation_enzymes|TETX	Tetracyclines	Tetracycline inactivation enzymes	TETX	42	33	50	0	0	77	0	62	36	0	73	0	49	45	88	35	0	0	29	194	0	74	24	0	75	27	0	0
Tmt|tetQ_2_X58717|Tetracyclines|Tetracycline_resistance_ribosomal_protection_proteins|TETQ	Tetracyclines	Tetracycline resistance ribosomal protection proteins	TETQ	429	433	366	682	561	1026	404	869	951	854	1111	740	701	558	851	772	547	1032	460	973	492	755	367	872	754	579	1149	882
